# Supplementary material for: Sustainable Cements with up to 80 wt% Calcined Common Clay: Challenges in Microstructure and Compressive Strength of Concretes
Source: Materials (Basel). 2026 May 31;19(11):2322. doi: 10.3390/ma19112322 (PMC13258458; doi:10.3390/ma19112322)
Supplement: Supplementary file 1 [file materials-19-02322-s001.zip]

Archive with 1 entries (1 files):
- materials-4322294-supplementary.pdf
